# Supplementary material for: Human iPSC-derived mesoangioblasts, like their tissue-derived counterparts, suppress T cell proliferation through IDO- and PGE-2-dependent pathways
Source: F1000Res. 2013 Jan 25;2:24. [Version 1] doi: 10.12688/f1000research.2-24.v1 (PMC3968899; doi:10.12688/f1000research.2-24.v1)
Supplement: Raw data for Figure 2B: Change of surface marker expression of Mesoangioblasts/HIDEMs upon pro-inflammatory stimulation — HIDEMs and mesoangioblasts were stimulated with IFN-γ, TNF-α or IL-1β (20ng/ml) for 24h. Cells were trypsinized and washed, followed by surface staining for HLA-ABC, HLA-DR, CD40, PD-L1 or fluorochrome matched isotype controls and analysis by flow cytometry. Experiments were carried out in duplicates. n=4. Median fluorescence intensities of the markers were examined, and were shown as Mean ± SE. [file f1000research-2-1191-s0000.tgz]

Archive with 8 entries (8 files):
- CD40_MFI.pdf
- CD40_MFI_graph.pdf
- HLA_ABC_MFI_graph.pdf
- HLA_ABC_MFI.pdf
- HLA_DR_MFI.pdf
- HLA_DR_MFI_graph.pdf
- PD_L1_MFI.pdf
- PD_L1_MFI_graph.pdf
