# Supplementary material for: Human iPSC-derived mesoangioblasts, like their tissue-derived counterparts, suppress T cell proliferation through IDO- and PGE-2-dependent pathways
Source: F1000Res. 2013 Jan 25;2:24. [Version 1] doi: 10.12688/f1000research.2-24.v1 (PMC3968899; doi:10.12688/f1000research.2-24.v1)
Supplement: Raw data for Figure 2C: HIDEMs and mesoangioblasts fail to induce T cell proliferation in vitro — CFSE labelled PBMCs were stimulated with anti CD3/CD28 beads (PBMC+B) as a positive control. HIDEMs and mesoangioblasts were stimulated with IFN-γ, TNF-α or IL-1β (20ng/ml) for 24h. Non-stimulated or cytokine stimulated HIDEMs/mesoangioblasts (ratio 1:4) were then co-cultured with PBMC for 6 days. CD3+ CFSE labelled 7AAD- cells were enumerated using flow cytometry and counting beads. Experiments were carried out in duplicates. n=4. [file f1000research-2-1191-s0001.tgz]

Archive with 8 entries (8 files):
- Immunogenicity_HIDEM_1.pdf
- Immunogenicity_HIDEM_1_graph.pdf
- Immunogenicity_LGMD2D_Pt3_graph.pdf
- Immunogenicity_LGMD2D_Pt3.pdf
- Immunogenicity_XY24TL.pdf
- Immunogenicity_XY24TL_graph.pdf
- Immunogenicity_XY27FD.pdf
- Immunogenicity_XY27FD_graph.pdf
