# Supplementary material for: Human iPSC-derived mesoangioblasts, like their tissue-derived counterparts, suppress T cell proliferation through IDO- and PGE-2-dependent pathways
Source: F1000Res. 2013 Jan 25;2:24. [Version 1] doi: 10.12688/f1000research.2-24.v1 (PMC3968899; doi:10.12688/f1000research.2-24.v1)
Supplement: Raw data for Figure 3B: Mesoangioblasts and HIDEMs suppress T cell proliferation in a dose dependent manner — CFSE labelled PBMCs (5 x 104/well) were stimulated with anti CD3/CD28 beads (1 x 104/well) (P+B) in the presence or absence of HIDEMs/mesoangioblasts at decreasing ratios (HIDEM/mesoangioblast:PBMC). On day 6 cells were harvested and stained with anti-CD3 antibody and 7AAD, and analysed by flow cytometry. CFSE dilution was analysed on gated CD3+ 7AAD- cells. The percentage of CD3+CFSE dividing cells was calculated for each group and compared to the positive control (P+B), followed by plotting against HIDEM/mesoangioblast:PBMC ratios. Experiments were carried out in duplicates. n=2 [file f1000research-2-1191-s0002.tgz]

Archive with 2 entries (2 files):
- HIDEMs.pdf
- HIDEMs_graph.pdf
