# Supplementary material for: Human iPSC-derived mesoangioblasts, like their tissue-derived counterparts, suppress T cell proliferation through IDO- and PGE-2-dependent pathways
Source: F1000Res. 2013 Jan 25;2:24. [Version 1] doi: 10.12688/f1000research.2-24.v1 (PMC3968899; doi:10.12688/f1000research.2-24.v1)
Supplement: Raw data for Figure 3C: Mesoangioblasts and HIDEMs do not interfer with T cell activation — CFSE labelled PBMCs (5 x 104/well) were stimulated with anti CD3/CD28 beads (1 x 104/well) (P+B) in the presence or absence of HIDEMs/mesoangioblasts at HIDEM/mesoangioblast:PBMC = 1:4 ratio. Cells were harvested on day 3, 4, 5 or 6 and analysed for CFSE dilution and expression of CD25 and CD69. The number of CD3+7AAD- cells expressing CD25 or CD69 using counting beads and the % of CD25+ and CD69+ cells were calculated from the data. Experiments were carried out in duplicates. n=2. [file f1000research-2-1191-s0003.tgz]

Archive with 4 entries (4 files):
- __of_CD25_expressing_T_cells.pdf
- __of_CD69_expressing_T_cells.pdf
- __of_CD25_expressing_T_cells_graph.pdf
- __of_CD69_expressing_T_cells_graph.pdf
