# Supplementary material for: Human iPSC-derived mesoangioblasts, like their tissue-derived counterparts, suppress T cell proliferation through IDO- and PGE-2-dependent pathways
Source: F1000Res. 2013 Jan 25;2:24. [Version 1] doi: 10.12688/f1000research.2-24.v1 (PMC3968899; doi:10.12688/f1000research.2-24.v1)
Supplement: Raw data for Figure 4A: Neutralising antibodies against IFN-γ and TNF-α reduce the immunosuppressive capacity of Mesoangioblasts/HIDEMs — CFSE labelled PBMCs were stimulated with anti-CD3/CD28 beads in the presence of HIDEMs/mesoangioblasts (1:4) and neutralising antibodies against IFN-γ and TNF-α or irrelevant isotype control antibody (0.5, 1.0 and 2.0 µg/ml) or recombinant IL-1RA (0.5, 1.0 and 2.0 µg/ml). Cells were harvested on day 6 and stained with anti-CD3 and 7AAD. After gating on CD3+7AAD- the number of CFSE diluting cells were enumerated using counting beads. Experiments were carried out in duplicates. n=4. [file f1000research-2-1191-s0004.tgz]

Archive with 8 entries (8 files):
- HIDEM_1.pdf
- HIDEM_1_graph.pdf
- LGMD2D_Pt3_graph.pdf
- LGMD2D_Pt3.pdf
- XY24TL.pdf
- XY24TL_graph.pdf
- XY27FD.pdf
- XY27FD_graph.pdf
