# Supplementary material for: Human iPSC-derived mesoangioblasts, like their tissue-derived counterparts, suppress T cell proliferation through IDO- and PGE-2-dependent pathways
Source: F1000Res. 2013 Jan 25;2:24. [Version 1] doi: 10.12688/f1000research.2-24.v1 (PMC3968899; doi:10.12688/f1000research.2-24.v1)
Supplement: Raw data for Figure 5: The presence of IDO and PGE-2 inhibitors reduce the suppression of T cell proliferation by Mesoangioblasts/HIDEMs — CFSE labelled PBMCs were stimulated with anti CD3/CD28 beads as before in the presence of HIDEMs/mesoangioblasts and inhibitors of IDO and Cox-2, (1-Methyl-L-trypyophan (1MT) (0.5mM) and NS-398 (1.0 uM) respectively, or both. On day 6 cells were harvested and stained with anti-CD3 and 7AAD. Cells were gated on live CD3+ populations and analysed for CFSE dilution and the numbers of cells undergoing CFSE dilution were enumerated using counting beads. Experiments were carried out in duplicates. n=4. [file f1000research-2-1191-s0006.tgz]

Archive with 8 entries (8 files):
- HIDEM_1.pdf
- HIDEM_1_graph.pdf
- LGMD2D_Pt3_graph.pdf
- LGMD2D_Pt3.pdf
- XY24TL_graph.pdf
- XY24TL.pdf
- XY27FD.pdf
- XY27FD_graph.pdf
